# Supplementary material for: HFR1, a bHLH Transcriptional Regulator from Arabidopsis thaliana, Improves Grain Yield, Shade and Osmotic Stress Tolerances in Common Wheat
Source: Int J Mol Sci. 2022 Oct 10;23(19):12057. doi: 10.3390/ijms231912057 (PMC9569703; doi:10.3390/ijms231912057)
Supplement: Supplementary file 1 [file ijms-23-12057-s001.zip]

Archive with 1 entries (1 files):
- ijms-1902676-supplementary.pdf
